# Supplementary material for: Gait Dynamics in Parkinson’s Disease: Short Gait Trials “Stitched” Together Provide Different Fractal Fluctuations Compared to Longer Trials
Source: Front Physiol. 2018 Jul 9;9:861. doi: 10.3389/fphys.2018.00861 (PMC6047485; doi:10.3389/fphys.2018.00861)
Supplement: Supplementary file 1 [file Data_Sheet_1.zip]

Archive with 7 entries (6 files):
- S1Table.mat
- __MACOSX/
- __MACOSX/._S1Table.mat
- S2Table.mat
- __MACOSX/._S2Table.mat
- Supplementary Material.docx
- __MACOSX/._Supplementary Material.docx
